# Supplementary material for: Micron-Sized Thiol-Functional Polysilsesquioxane Microspheres with Open and Interconnected Macropores: Effects of the System Composition on the Porous Structure and Particle Size of the Microspheres
Source: Molecules. 2024 Jun 14;29(12):2841. doi: 10.3390/molecules29122841 (PMC11206636; doi:10.3390/molecules29122841)
Supplement: Supplementary file 1 [file molecules-29-02841-s001.zip]

Archive with 1 entries (1 files):
- molecules-3005794-supplementary.pdf
